# Supplementary material for: Extended flexible sigmoidoscopy using water exchange facilitates a complete colon examination without sedation in participants undergoing average risk colorectal cancer screening: results from a randomized trial
Source: J Can Assoc Gastroenterol. 2024 Jul 27;7(6):403–10. doi: 10.1093/jcag/gwae024 (PMC11637998; doi:10.1093/jcag/gwae024)
Supplement: gwae024_suppl_Supplementary_material [file gwae024_suppl_supplementary_material.zip]

Archive with 11 entries (11 files):
- coi_disclosure - Adrian Bak.docx
- coi_disclosure - Brent Parker.docx
- coi_disclosure - Magdalena Recsky.docx
- coi_disclosure - Rafael Perini.docx
- coi_disclosure - Tess Orlando.docx
- coi_disclosure _Felix Leung.docx
- coi_disclosure -Arshbir Aulakh.docx
- coi_disclosure- Caio Olivera.docx
- coi_disclosure- Wes Richardson.docx
- coi_disclosure_Barry Sullivan.docx
- coi_disclosure_Hirschkorn_Peter.docx
